# Supplementary material for: A Survey of the Dung-Dwelling Arthropod Community in the Pastures of the Northern Plains
Source: Insects. 2024 Jan 6;15(1):38. doi: 10.3390/insects15010038 (PMC10816007; doi:10.3390/insects15010038)
Supplement: Supplementary file 1 [file insects-15-00038-s001.zip]

Archive with 1 entries (1 files):
- insects-2697504-supplementary.xlsx
